# Supplementary material for: A Mediterranean-like fat blend protects against the development of severe colitis in the mucin-2 deficient murine model
Source: Gut Microbes. 2022 Apr 26;14(1):2055441. doi: 10.1080/19490976.2022.2055441 (PMC9045830; doi:10.1080/19490976.2022.2055441)
Supplement: Supplemental Material [file KGMI_A_2055441_SM5062.zip]

Archive with 2 entries (2 files):
- Supplemental Information_March 2022_Clean.docx
- Supplemental Information_March 2022_Updated.docx
